# Supplementary material for: Paediatric Sleep-Disordered Breathing: Pharyngeal Airway and Lymphoid Tissues in Risk Assessment
Source: J Clin Med. 2026 Jun 26;15(13):4991. doi: 10.3390/jcm15134991 (PMC13362586; doi:10.3390/jcm15134991)
Supplement: Supplementary file 1 [file jcm-15-04991-s001.zip]

Archive with 1 entries (1 files):
- jcm-4223532-supplementary.pdf
